# Supplementary material for: Field surveys along habitat gradients revealed differences in herpetofauna assemblage in Margalla Hills National Park, Islamabad, Pakistan
Source: Biodivers Data J. 2021 Mar 31;9:e61541. doi: 10.3897/BDJ.9.e61541 (PMC8026535; doi:10.3897/BDJ.9.e61541)
Supplement: Supplementary material 1 — Geographical coordinates and plot details [file bdj-09-e61541-s001.xls]

## Sheet: table
S. No.	Hiking Trails
	Moderate to high level of tourist activity mostly hiking, sigh seeing, bird watching, recreational visits
	Locality	Number of searching plots	UTMX	UTMY	UTM Zone
1	Trail 5	3	322722	3735762	43
2	Trail 5	1	319492	3737015	43
3	Trail 5	4	322555	3737318	43
4	Trail 5	2	322668	3736914	43
5	Trail 5	2	322273	3737400	43
6	Trail 6	2	317805	3734595	43
7	Trail 6	2	317779	3735234	43
8	Trail 6	2	317470	3735765	43
9	Trail 6	3	317795	3735061	43
10	Trail 6	2	317447	3736350	43
11	Trail 6	4	318255	3736421	43
12	Trail 4	2	313288	3734752	43
13	Trail 4	2	319288	3734832	43
14	Trail 4	3	319053	3734804	43
15	Trail 4	2	318996	3734699	43
16	Trail 4	1	318912	3734517	43
17	Trail 4	3	318701	3734409	43
18	Trail 4	2	318374	3734294	43
19	Trail 4	3	318901	3734436	43
	Urban Settlements
	High level of human disturbance, Road network, Traffic, Resturants
1	Bhara Kahu	3	332584	3736075	43
2	Bhara Kahu	3	334248	3737011	43
3	Saidpur Village	3	322037	3735229	43
4	Saidpur Village	3	321311	3735537	43
5	Saidpur Village	4	320980	3735506	43
6	Saidpur Village	2	321438	3735514	43
7	Gokina	2	373833	320773	43
8	Gokina	3	3737753	320260	43
9	Gokina	4	3737760	320580	43
10	Gokina	2	3736979	320697	43
11	Gokina	2	3737753	320241	43
12	Talhar	4	3738264	319637	43
13	Talhar	3	3738037	320059	43
14	Talhar	2	3738240	319257	43
15	Talhar	2	3737919	320059	43
16	Talhar	3	3738171	319312	43
	Undisturbed Forest
	Low or no human disturbance, dominated by natural vegetation
1	Romli	3	327297	3736301	43
2	Romli	3	328526	3738525	43
3	Romli	3	327634	3738302	43
4	Near Trail 6	2	3734585	318102	43
5	Near Trail 6	3	3735182	317351	43
6	Near Trail 6	2	3737331	317896	43
7	Near Trail 6	2	3737327	318313	43
8	Near Trail 6	3	3736426	318392	43
9	Near Trail 5	3	3735923	322846	43
10	Near Trail 5	2	3735926	323217	43
11	Near Trail 5	1	3737535	322983	43
12	Near Trail 5	3	3737808	322760	43
13	Near Trail 5	3	3738105	322626	43
14	Shakarparian	2	3730137	321309	43
15	Shakarparian	2	3730228	321283	43
16	Shakarparian	3	3730335	321588	43
17	Shakarparian	2	3730090	322331	43
18	Shakarparian	3	3730015	322038	43
