# Supplementary material for: Field surveys along habitat gradients revealed differences in herpetofauna assemblage in Margalla Hills National Park, Islamabad, Pakistan
Source: Biodivers Data J. 2021 Mar 31;9:e61541. doi: 10.3897/BDJ.9.e61541 (PMC8026535; doi:10.3897/BDJ.9.e61541)
Supplement: Supplementary material 2 — ANOVA and Kruskal-Wallis Test Output [file bdj-09-e61541-s002.xls]

## Sheet: Amphibians-Enounter rate
One Way ANOVA
	DF	SS	MS	F	Prob.>F	Omega<sup>2</sup>
Between	2	5.65681	2.8284	32.0798	1.17748E-006	0.747474
Within	18	1.58702	0.0881678
Total	20	7.24383	0.064873
This means	There is a significant difference in means between the treatments (F = 32.0798, DF1 = 2, DF2 = 18, P = <0.05)
	Means and Variability
Group	Mean	Variance	StdD	N
HT	0.282857	0.0153238	0.123789	7
UF	0.562857	0.0444905	0.210928	7
UA	-0.651095	0.204689	0.452426	7
Total	0.064873	0.362191	0.601823	21
	Homogenity of Variance Tests
Test	Statistic	DF1	DF2
Hartley Fmax	13.3576	3	6
Cochran C	0.773862	3	6
Bartlett Chi-square	8.89233	2
Bartlett Probability > Chi-Square	0.0117237
	Tukey
	Selected Significance Level	0.05
	Samples	Difference	Statistic	Prob.	Conclusion
	HT vs. UF	0.28	2.49489	0.209673	Means Same
	HT vs. UA	0.933952	8.32183	7.98147E-005	Means Different
	UF vs. UA	1.21395	10.8167	5.03178E-005	Means Different

## Sheet: Amphibians_Population density
One Way ANOVA
	DF	SS	MS	F	Prob.>F	Omega<sup>2</sup>
Between	2	30755.5	15377.8	2.1982	0.139911	0.102426
Within	18	125921	6995.64
Total	20	156677	127.831
This means	There is no significant difference in means between the treatments (F = 2.1982, DF1 = 2, DF2 = 18, P = >0.05)
	Means and Variability
Group	Mean	Variance	StdD	N
HT	90.1586	1538.77	39.2272	7
UF	180.319	4522.74	67.2513	7
UA	113.016	14925.4	122.17	7
Total	127.831	7833.85	88.509	21
	Homogenity of Variance Tests
Test	Statistic	DF1	DF2
Hartley Fmax	9.69954	3	6
Cochran C	0.711177	3	6
Bartlett Chi-square	6.66382	2
Bartlett Probability > Chi-Square	0.0357248
	Tukey
	Selected Significance Level	0.05
	Samples	Difference	Statistic	Prob.	Conclusion
	HT vs. UF	90.16	2.852	0.136896	Means Same
	HT vs. UA	22.8571	0.723032	0.866878	Means Same
	UF vs. UA	67.3029	2.12897	0.311909	Means Same

## Sheet: Lizards_Encounter rate
One Way ANOVA
	DF	SS	MS	F	Prob.>F	Omega<sup>2</sup>
Between	2	0.347489	0.173744	8.59097	0.00153481	0.359916
Within	24	0.485378	0.0202241
Total	26	0.832867	0.312222
This means	There is a significant difference in means between the treatments (F = 8.59097, DF1 = 2, DF2 = 24, P = <0.05)
	Means and Variability
Group	Mean	Variance	StdD	N
HT	0.316667	0.015925	0.126194	9
UF	0.448889	0.0281861	0.167887	9
UA	0.171111	0.0165611	0.12869	9
Total	0.312222	0.0320333	0.178979	27
	Homogenity of Variance Tests
Test	Statistic	DF1	DF2
Hartley Fmax	1.76993	3	8
Cochran C	0.464564	3	8
Bartlett Chi-square	0.809913	2
Bartlett Probability > Chi-Square	0.667006
	Tukey
	Selected Significance Level	0.05
	Samples	Difference	Statistic	Prob.	Conclusion
	HT vs. UF	0.132222	2.78928	0.140726	Means Same
	HT vs. UA	0.145556	3.07055	0.0968955	Means Same
	UF vs. UA	0.277778	5.85982	0.00105362	Means Different

## Sheet: Lizards_population density
One Way ANOVA
	DF	SS	MS	F	Prob.>F	Omega<sup>2</sup>
Between	2	35607.3	17803.7	8.58431	0.00154078	0.359714
Within	24	49775.4	2073.98
Total	26	85382.8	99.7526
This means	There is a significant difference in means between the treatments (F = 8.58431, DF1 = 2, DF2 = 24, P = <0.05)
	Means and Variability
Group	Mean	Variance	StdD	N
HT	101.728	1621.83	40.2719	9
UF	143.209	2932.19	54.1497	9
UA	54.3211	1667.91	40.8401	9
Total	99.7526	3283.95	57.3058	27
	Homogenity of Variance Tests
Test	Statistic	DF1	DF2
Hartley Fmax	1.80795	3	8
Cochran C	0.471267	3	8
Bartlett Chi-square	0.890892	2
Bartlett Probability > Chi-Square	0.640538
	Tukey
	Selected Significance Level	0.05
	Samples	Difference	Statistic	Prob.	Conclusion
	HT vs. UF	41.4811	2.73256	0.151355	Means Same
	HT vs. UA	47.4067	3.1229	0.0901448	Means Same
	UF vs. UA	88.8878	5.85546	0.00106156	Means Different

## Sheet: Snakes_Encounter rate
H	4.16869
DF	2
Prob.	0.124389
This means	There is no significant difference in medians between the treatments (H = 4.16869, DF = 2, P = >0.05)

## Sheet: Snakes_Population density
H	2.60891
DF	2
Prob.	0.27132
This means	There is no significant difference in medians between the treatments (H = 2.60891, DF = 2, P = >0.05)
